# Supplementary material for: Comparative quantitative proteomics of prochlorococcus ecotypes to a decrease in environmental phosphate concentrations
Source: Aquat Biosyst. 2012 Mar 19;8:7. doi: 10.1186/2046-9063-8-7 (PMC3349580; doi:10.1186/2046-9063-8-7)
Supplement: Additional file 3 — Materials and methods [32-34]. [file 2046-9063-8-7-S3.XLS]

## Sheet: Supplementary table S1
Supplementary table S1
MIT9312 Quantitation data									NATL2A Quantitation data									SS120 Quantitation data
				Control	deplete	deplete							Control	Deplete								Control	Deplete	Deplete
Protein	Gene	ORF	# peptides	MEAN	MEAN	SD	Ratio of means		Protein	Gene	ORF	# peptides	Mean	Mean	SD	Ratio of means		Protein	Gene	ORF	# peptides	Mean	Mean	SD	Ratio of means
50S ribosomal protein L5	rplE	PMT9312_1638	2	0.99827	0.908441	0.122124	0.910015		Uroporphyrinogen decarboxylase	hemE	PMN2A_0019	2	0.727146	0.650673	0.116396	0.325337		Chaperone protein dnaK2	dnaK2	Pro_1871	2	0.803148	0.66876	0.0907309	0.832673
DNA-directed RNA polymerase subunit alpha	rpoA	PMT9312_1628	2	1.39329	1.8593	0.760436	1.33447		Elongation factor Ts	tsf	PMN2A_0158	2	0.781624	0.721879	0.110593	0.360939		DNA-directed RNA polymerase subunit beta'	rpoC2	Pro_1638	2	0.886763	0.825687	0.298414	0.931125
Peptidylprolyl isomerase precursor	PPIase	PMT9312_1389	2	1.09045	1.48378	0.257079	1.36071		Molecular chaperone, DnaK	dnaK	PMN2A_0312	2	1.14188	1.09831	0.090801	0.549156		Polyribonucleotide nucleotidyltransferase	pnp	Pro_1307	2	1.00463	0.692529	0.222496	0.689339
Thioredoxin	trx	PMT9312_1072	2	1.09011	1.12529	0.402322	1.03227		Hypothetical protein		PMN2A_0327	2	1.54687	2.51546	0.0661104	1.25773		Nitrogen regulatory protein PII	glnK	Pro_1616	2	1.02246	0.778828	0.160815	0.761718
Ferritin	Ferritin	PMT9312_0812	2	1.36665	1.82103	0.900711	1.33248		Recombinase A	recA	PMN2A_1133	2	1.00554	1.02181	0.125839	0.510905		Predicted HTH of cAMP family transcriptional regulator		Pro_0884	2	1.10926	1.40434	0.108717	1.26601
Geranylgeranyl reductase precursor	(grp)	PMT9312_0768	2	1.2757	0.650032	0.204666	0.509547		Permease of the major facilitator superfamily		PMN2A_1303	2	1.22382	1.29747	0.632692	0.648734		Ribosomal protein S1	rpsA	Pro_0351	2	0.876668	0.7688	0.0828493	0.876956
Porin precursor-like	phoE	PMT9312_0721	2	0.895372	14.1989	2.21535	15.8581		Membrane protein		PMN2A_1452	2	1.15122	0.960804	0.436086	0.480402		Di/tricarboxylate transporter	citT	Pro_0097	2	0.854805	1.54382	0.672023	1.80605
Cysteine synthase A (O-acetylserine(thiol) - lyase A)	cysK1-like	PMT9312_0402	2	1.08146	1.01393	0.261051	0.937562		Regulatory protein, LuxR:Response regulator receiver	luxR	PMN2A_1537	2	0.737302	0.671014	0.243279	0.335507		Glyceraldehyde-3-phosphate dehydrogenase	gap2	Pro_0023	2	1.2033	1.47375	0.418759	1.22476
Phosphoglycerate kinase	pgk	PMT9312_0197	2	0.931371	1.09323	0.428959	1.17379		Glutamyl-tRNA synthetase	gltX	PMN2A_1806	2	0.979636	0.738141	0.079772	0.36907		Cell division protein sepF	sepF	Pro_0392	3	1.80806	2.23303	0.384246	1.23505
Photosystem I iron-sulfur center	psaC	PMT9312_1700	3	1.10455	1.2579	0.119788	1.13884		Ferritin family protein		PMN2A_0212	3	0.925623	0.974046	0.051139	0.324682		NAD(P)H-quinone oxidoreductase NdhD subunit	ndhD	Pro_1067	3	1.2271	0.965956	0.605428	0.787187
Nitrogen regulatory protein P-II (GlnB, GlnK)	glnK	PMT9312_1556	3	1.29818	1.20818	0.54599	0.930672		Protein family PM-3		PMN2A_0470	3	1.10168	0.921164	0.181126	0.307055		DNA polymerase III beta subunit	dnaN	Pro_0001	3	0.718974	1.87184	1.61779	2.60349
ATP-dependent metalloprotease FtsH	ftsH	PMT9312_1358	3	0.980896	0.797701	0.170579	0.813238		DNA-directed RNA polymerase subunit beta	rpoB	PMN2A_1016	3	0.895875	0.996199	0.443253	0.332066		Elongation factor Tu	tuf	Pro_1664	4	0.872957	0.759458	0.0910129	0.869983
O-acetylhomoserine/O-acetylserine sulfhydrylase	cysD	PMT9312_0642	3	1.00798	1.19942	0.177567	1.18992		DNA-directed RNA polymerase subunit alpha	rpoA	PMN2A_1106	3	1.01212	0.882117	0.00594393	0.294039		Peroxiredoxin, AhpC/TSA family	ahpC	Pro_0978	4	0.971398	0.97356	0.441946	1.00223
Light-harvesting complex protein	pcb	PMT9312_0627	3	1.05827	1.09859	0.442718	1.0381		Trk-type K+ transport system, membrane component precursor		PMN2A_1448	3	0.996156	1.08132	0.0840392	0.360439		groEL protein 2	groEL2	Pro_1589	5	1.19354	0.708672	0.233527	0.593756
Photosystem II PsbB protein (CP47)	psbB	PMT9312_0321	3	1.42566	1.68954	0.607027	1.18509		Queuine tRNA-ribosyltransferase (tRNA-guanine transglycosylase) (Guanine insertion enzyme)		PMN2A_1637	3	0.907693	0.975143	0.0336711	0.325048		Predicted protein		Pro_1561	5	1.03782	1.38585	0.325544	1.33534
RNA binding ribosomal protein S1	S1	PMT9312_0318	3	0.800312	0.860132	0.336745	1.07475		Ribulose-phosphate 3-epimerase	rpe	PMN2A_0172	4	0.88246	1.02295	0.107581	0.255737		Photosystem II manganese-stabilizing protein PsbO	psbO	Pro_0257	5	0.861272	0.901798	0.274017	1.04705
Putative sulfate transporter	Strans	PMT9312_0216	3	1.2894	1.85957	0.420796	1.44219		Protein family PM-2		PMN2A_0632	4	1.00168	1.34438	0.394701	0.336095		Chromosomal replication initiator protein dnaA	dnaA	Pro_0567	6	1.29926	1.68848	0.338322	1.29957
Histone-like DNA-binding protein	HistDNA	PMT9312_1419	4	0.851001	0.694836	0.268091	0.816492		Phosphatidate cytidylyltransferase precursor		PMN2A_0664	4	1.13653	1.00054	0.191574	0.250135		groES protein	groES	Pro_1590	6	0.998635	0.676202	0.165026	0.677126
Hypothetical protein	Hyp_1383	PMT9312_1383	4	0.839981	1.03365	0.312542	1.23056		Short-chain dehydrogenase/reductase (SDR) superfamily		PMN2A_0729	4	1.14472	0.899983	0.175113	0.224996		Ribulose bisphosphate carboxylase large chain	rbcL	Pro_0551	6	1.02019	1.24865	0.183592	1.22394
Photosystem II 44 kDa subunit reaction center protein	CP43	PMT9312_1257	4	0.97691	0.773145	0.355459	0.791419		ATP synthase gamma chain	atpG	PMN2A_0980	4	0.940436	1.02085	0.142637	0.255213		Predicted membrane protein		Pro_1722	6	0.914527	1.68664	0.574342	1.84427
Putative secreted protein precursor	phoA	PMT9312_0720	4	0.842231	7.87525	2.55976	9.35046		Fumarase		PMN2A_0997	4	1.04897	2.01572	0.486698	0.503931		Ferredoxin-NADP oxidoreductase, PetH	petH	Pro_1123	6	0.892459	0.946983	0.0696898	1.06109
Photosystem II reaction center Psb27 protein-like precursor	psb27	PMT9312_0508	4	0.962068	1.04139	0.167932	1.08245		Precorrin-3B C17-methyltransferase region	cobJ	PMN2A_1081	4	0.895163	0.508555	0.0678982	0.127139		ATP synthase subunit alpha	atpA	Pro_1604	7	0.763564	0.620261	0.0967541	0.812323
Photosystem II manganese-stabilizing protein precursor	psbO	PMT9312_0230	4	1.02886	0.760756	0.0488716	0.739413		Chaperone protein dnaK	dnaK	PMN2A_1313	4	1.07151	0.999973	0.224128	0.249993		ATP synthase subunit beta	atpD/B	Pro_1591	7	0.971387	0.760745	0.0874287	0.783153
Photosystem I PsaL protein (Subunit XI)	psaL	PMT9312_1611	5	1.11155	1.90521	0.466013	1.71401		30S ribosomal protein S6	rpsF	PMN2A_1316	4	1.42607	2.39669	0.166994	0.599173		Predicted protein		Pro_0803	7	1.42328	1.05621	0.144097	0.742092
Signal peptide peptidase SppA, 36K type	sppA	PMT9312_1281	5	0.921596	1.11526	0.271823	1.21013		Glyceraldehyde-3-phosphate dehydrogenase, type I	gap1	PMN2A_1350	4	1.24899	0.808536	0.0601735	0.202134		Photosystem I reaction center subunit II PsaD	psaD	Pro_1733	8	0.982429	1.61672	0.149146	1.64564
Ferredoxin-NADP oxidoreductase (FNR)	FNR	PMT9312_1086	5	1.21453	1.481	0.275293	1.2194		groEL protein 2	groL2	PMN2A_1783	4	0.897712	0.950656	0.105695	0.237664		Adhesin-like protein		Pro_1563	8	1.40001	1.54948	0.368344	1.10676
Ribulose-bisphosphate carboxylase	rbcS	PMT9312_0551	5	0.956823	0.407313	0.0858837	0.425693		Inorganic diphosphatase	ppa	PMN2A_1827	4	0.841622	1.04064	0.243954	0.26016		AbrB family transciptional regulator	AbrB	Pro_1459	9	1.345	0.954259	0.19297	0.709484
Photosystem I protein PsaD	psaD	PMT9312_1670	6	1.11463	1.3803	0.269571	1.23835		Glycerol dehydrogenase family enzyme		PMN2A_0661	5	0.831044	0.521632	0.127697	0.104326		Glutamine synthetase	glnA	Pro_1038	9	1.3305	1.00536	0.075692	0.755624
ATP synthase subunit alpha	atpA	PMT9312_1544	6	1.06465	1.08533	0.14461	1.01942		Polyribonucleotide nucleotidyltransferase	pnp	PMN2A_0810	5	0.997795	0.830897	0.181991	0.166179		Photosystem I reaction center subunit IV	psaE	Pro_0371	11	1.02471	0.80941	0.230318	0.789892
Photosystem I P700 chlorophyll a apoprotein A1	psaA	PMT9312_1616	7	0.944665	1.02049	0.309956	1.08027		Putative nickel-containing superoxide dismutase (NISOD)		PMN2A_0861	5	0.551841	0.500046	0.121931	0.100009		Bacterial nucleoid DNA-binding protein	himA	Pro_1401	13	1.03245	0.691578	0.0522188	0.669838
Photosystem I P700 chlorophyll a apoprotein A2	psaB	PMT9312_1615	7	0.864106	0.843459	0.397088	0.976106		Periplasmic phosphate binding protein precursor		PMN2A_0441	6	0.776793	2.04835	1.88744	0.341392		50S ribosomal protein L7/L12	rplL	Pro_0227	16	1.08117	0.73096	0.0979541	0.676082
ATP synthase subunit beta	atpD	PMT9312_1531	7	1.04161	0.884412	0.0274756	0.84908		Elongation factor G	fusA	PMN2A_1075	6	1.10755	0.930676	0.0853471	0.155113		Porin homolog		Pro_0737	16	1.88542	2.89692	0.723818	1.53648
Porin precursor-like	Porin_1131	PMT9312_1131	7	0.853244	0.901723	0.0818487	1.05682		Bacterial transketolase		PMN2A_1187	6	1.14409	1.15875	0.0840122	0.193125		Carboxysome shell protein CsoS1	csoS1	Pro_0550	34	1.11027	1.12476	0.184594	1.01305
Band 7 protein	Band 7	PMT9312_0483	10	0.887832	1.12587	0.240425	1.26811		50S ribosomal protein L11	rplK	PMN2A_1571	6	0.998426	1.22599	0.135888	0.204332		Porin homolog		Pro_1269	34	1.35761	1.63817	0.313307	1.20666
50S ribosomal protein L7/L12	rplL	PMT9312_0203	10	0.89098	0.491079	0.0425259	0.551168		Photosystem II protein Psb27 precursor	psb27	PMN2A_1840	6	1.01074	1.06342	0.0236527	0.177237
Periplasmic phosphate binding protein precursor	pstS	PMT9312_0722	12	0.941793	3.13103	0.799808	3.32454		Ribulose bisphosphate carboxylase, small chain	rbcS	PMN2A_1880	6	0.837553	0.554979	0.0911542	0.0924965
Ribulose bisphosphate carboxylase large chain	rbcL	PMT9312_0550	15	1.00307	0.531656	0.0815759	0.53003		DNA repair protein RadA	radA	PMN2A_1499	7	0.955328	0.66671	0.141429	0.0952443
Carboxysome shell protein CsoS1	csoS1	PMT9312_0549	53	1.05533	0.698066	0.141825	0.661466		Cysteine synthase K/M:Cysteine synthase A		PMN2A_1741	7	0.917994	0.778563	0.0426994	0.111223
									Glucose-1-phosphate adenylyltransferase (ADP-glucose synthase) (ADP-glucose pyrophosphorylase)	glgC	PMN2A_0175	9	0.793989	0.902305	0.0910648	0.100256
									Nucleoside diphosphate kinase	ndk	PMN2A_1379	9	0.810961	0.921536	0.16172	0.102393
									Glutamine synthetase type I		PMN2A_0141	11	1.00268	1.77664	0.270966	0.161513
									groEL protein 1	groEL1	PMN2A_0968	11	1.00343	1.02882	0.133037	0.0935293
									Nitrogen regulatory protein P-II	glnK	PMN2A_0993	11	0.91873	1.12987	0.156253	0.102715
									Acyl carrier protein	acpP	PMN2A_1185	11	1.33593	3.05411	0.488232	0.277646
									D-fructose 1,6-bisphosphatase class 2/sedoheptulose 1,7-bisphosphatase	PNPase	PMN2A_0173	12	1.02054	1.01339	0.0744102	0.0844489
									Fructose-bisphosphate aldolase		PMN2A_0188	12	1.13728	1.08122	0.0921611	0.0901015
									Thioredoxin peroxidase		PMN2A_0352	12	1.00031	1.22045	0.132422	0.101704
									Hypothetical protein		PMN2A_0736	12	1.17312	1.21084	0.141039	0.100903
									groES protein	groES	PMN2A_0969	15	1.10134	1.09575	0.0668985	0.0730497
									ATP synthase subunit beta	atpB	PMN2A_0970	17	1.0678	0.838553	0.126972	0.0493266
									Histone-like bacterial DNA-binding protein		PMN2A_0892	18	0.833546	0.685021	0.0848756	0.0380567
									50S ribosomal protein L7/L12	rplL	PMN2A_1568	21	1.01868	0.984324	0.0920188	0.0468726
									Secreted pentapeptide repeats protein precursor		PMN2A_0921	22	0.867565	0.803425	0.0402986	0.0365193
									Photosystem II manganese-stabilizing protein PsbO precursor	psbO	PMN2A_1597	22	1.23609	1.01256	0.180212	0.0460253
									Hypothetical protein		PMN2A_2181	22	1.04606	0.948686	0.0943066	0.0431221
									Elongation factor Tu	tuf	PMN2A_1074	23	1.05445	0.919804	0.128798	0.0399915
									Magnesium chelatase ATPase subunit D		PMN2A_1654	23	1.01532	0.88031	0.0776223	0.0382743
									Thioredoxin		PMN2A_0691	25	1.1059	1.26048	0.0621683	0.0504193
									AbrB family transciptional regulator		PMN2A_0411	26	1.18368	1.0193	0.140631	0.0392037
									ATP synthase subunit alpha	atpA	PMN2A_0981	27	0.976094	0.884623	0.0609826	0.0327638
									Carboxysome shell protein CsoS1	csoS1	PMN2A_1878	43	0.936687	1.27251	0.19454	0.0295933
									Flavodoxin, long chain		PMN2A_0794	44	0.962768	1.17874	0.168141	0.0267894
									Ribulose bisphosphate carboxylase large chain	rbcL	PMN2A_1879	46	0.934277	1.28766	0.118032	0.0279926

## Sheet: MIT9312 Protein abundances
MIT9312 iTRAQ abundance data
		Q (log)						Q (log, MC)						Q (lin, MC)						EF						# Quants
Accession	# peptides	113.2	114.2	115.2	116.2	117.2	118.2	113.2	114.2	115.2	116.2	117.2	118.2	113.2	114.2	115.2	116.2	117.2	118.2	113.2	114.2	115.2	116.2	117.2	118.2	113.2	114.2	115.2	116.2	117.2	118.2
Q318D4_CHAIN_0	3	0	0.236389	-0.206295	-0.580701	-0.195136	-0.235406	0	0.230117	0.0389913	0.137175	0.304587	0.146081	1	1.25875	1.03976	1.14703	1.35607	1.15729	0.147194	0.11331	0.106888	0.275343	0.085058	0.0319034	3	3	3	3	3	3
Q318G4	6	0	0.194974	-0.130831	-0.583451	-0.00657566	-0.170303	0	0.188702	0.114456	0.134425	0.493147	0.211184	1	1.20768	1.12126	1.14388	1.63746	1.23514	0.0986098	0.116566	0.141852	0.0855992	0.0632792	0.0598199	6	6	6	6	6	6
Q318J6	2	0	0.0353843	-0.293922	-0.920015	-0.479984	-0.596134	0	0.0291126	-0.0486349	-0.202139	0.0197389	-0.214647	1	1.02954	0.952529	0.816981	1.01993	0.806826	0.0651233	0.0760861	0.107034	0.0545193	0.0119443	0.0290671	2	2	2	2	2	2
Q318K7	2	0	0.404074	0.268628	0.244996	0.00658029	-0.249146	0	0.397803	0.513914	0.962872	0.506303	0.132341	1	1.48855	1.67182	2.61921	1.65915	1.1415	0.0774351	0.0906062	0.129876	0.0107914	0.0162661	0.0672519	2	2	2	2	2	2
Q318L9	7	0	-0.00551165	-0.427085	-1.1539	-0.340796	-0.243936	0	-0.0117834	-0.181799	-0.436024	0.158927	0.137551	1	0.988286	0.833769	0.646602	1.17225	1.14746	0.181681	0.0677864	0.0687211	0.217331	0.294222	0.148062	7	7	7	7	7	7
Q318M0	7	0	-0.0902363	-0.640286	-1.68298	-0.519462	-0.296872	0	-0.0965081	-0.395	-0.965104	-0.0197389	0.0846154	1	0.908003	0.67368	0.380944	0.980455	1.0883	0.212083	0.192773	0.25216	0.252651	0.230223	0.0855233	7	7	7	7	7	7
Q318M4	5	0	0.155996	-0.0981975	-0.00466858	0.282443	-0.101698	0	0.149725	0.147089	0.713207	0.782166	0.279789	1	1.16151	1.15846	2.04053	2.1862	1.32285	0.267203	0.142403	0.227252	0.256053	0.234421	0.400746	5	5	4	5	5	5
Q318S9	3	0	0.136225	0.308131	-0.857463	-0.63966	0.18893	0	0.129954	0.553418	-0.139587	-0.139937	0.570418	1	1.13878	1.73919	0.869718	0.869413	1.76901	0.289776	0.131679	0.157359	0.440877	0.367169	0.220372	3	3	3	3	3	3
Q318U1	6	0	-0.000587012	-0.0734102	-0.591092	-0.613311	-0.259559	0	-0.00685876	0.171876	0.126784	-0.113588	0.121929	1	0.993165	1.18753	1.13517	0.892626	1.12967	0.155799	0.180315	0.187719	0.129188	0.150192	0.119864	6	6	6	6	6	6
Q318V4	7	0	0.147812	-0.287235	-0.90172	-0.635178	-0.523345	0	0.14154	-0.0419487	-0.183844	-0.135455	-0.141858	1	1.15205	0.958919	0.832065	0.873318	0.867744	0.105184	0.0650742	0.06151	0.163433	0.0741653	0.122837	7	7	7	7	7	7
Q319G6	4	0	-0.196167	-0.565125	-0.739774	-1.09148	-1.08858	0	-0.202439	-0.319838	-0.0218975	-0.591754	-0.707093	1	0.816736	0.726266	0.978341	0.553356	0.493076	0.134777	0.0796595	0.0834327	0.161332	0.156695	0.164123	4	4	4	4	4	4
Q319J6_CHAIN_0	2	0	0.316899	-0.360109	-0.197119	-0.334801	-0.00614674	0	0.310628	-0.114822	0.520757	0.164922	0.37534	1	1.36428	0.891525	1.6833	1.1793	1.45549	0.151073	0.0317187	0.137793	0.182537	0.244508	0.0319136	2	2	2	2	2	2
Q319K2	4	0	-0.293849	-0.506988	-0.410553	-0.659982	-0.605462	0	-0.300121	-0.261702	0.307323	-0.160259	-0.223975	1	0.740729	0.769741	1.35978	0.851923	0.799335	0.169077	0.138891	0.162357	0.103372	0.267926	0.121718	4	4	4	4	4	4
Q319M7	3	0	-0.137779	-0.182152	-1.12356	-0.53454	-0.75377	0	-0.144051	0.0631345	-0.405683	-0.0348171	-0.372283	1	0.865844	1.06517	0.666521	0.965782	0.689159	0.2325	0.134173	0.120647	0.420555	0.159897	0.187855	3	3	3	3	3	3
Q319V5	5	0	-0.0983965	-0.404344	-0.79033	-0.171229	-0.457306	0	-0.104668	-0.159058	-0.0724541	0.328494	-0.0758189	1	0.900623	0.852947	0.930108	1.38888	0.926984	0.168198	0.16942	0.117869	0.223277	0.148318	0.164335	5	5	5	5	5	5
Q319X9	4	0	0.122138	-0.474861	-1.72601	-0.644784	-0.366113	0	0.115866	-0.229574	-1.00813	-0.145061	0.0153745	1	1.12285	0.794872	0.364899	0.86497	1.01549	0.109166	0.0422786	0.101075	0.105113	0.190655	0.0135941	4	4	4	4	4	4
Q31AA5_CHAIN_0	7	0	-0.064188	-0.727979	-0.873976	-0.535126	-0.600078	0	-0.0704598	-0.482693	-0.1561	-0.0354027	-0.218591	1	0.931965	0.617119	0.855474	0.965217	0.80365	0.2136	0.112016	0.208006	0.0957354	0.35274	0.196773	7	7	7	7	7	7
Q31AF0	5	0	0.466373	-0.204842	-0.16199	-0.302744	-0.0813233	0	0.460101	0.0404449	0.555886	0.196979	0.300164	1	1.58423	1.04127	1.74349	1.21772	1.35008	0.217774	0.177877	0.252485	0.279816	0.206256	0.144568	5	5	5	5	5	5
Q31AG4	2	0	-0.0621133	0.0347788	-0.278782	-0.63999	-0.534664	0	-0.0683851	0.280066	0.439095	-0.140267	-0.153177	1	0.933901	1.32322	1.5513	0.869127	0.857978	0.151779	0.0436605	0.107044	0.186205	0.249949	0.0683573	2	2	2	2	2	2
Q31B73	2	0	0.348649	0.269258	0.155746	-0.763939	0.376494	0	0.342377	0.514544	0.873623	-0.264216	0.757981	1	1.40829	1.67288	2.39557	0.767808	2.13396	0.300872	0.0697453	0.189111	0.345799	0.540162	0.0253011	2	2	2	2	2	2
Q31BB7_CHAIN_0	2	0	0.432847	-0.00103694	-1.33859	-1.19419	-0.541823	0	0.426575	0.24425	-0.620718	-0.694469	-0.160336	1	1.532	1.27666	0.537558	0.49934	0.851857	0.202997	0.0590871	0.0184348	0.117392	0.433941	0.0110306	2	2	2	2	2	2
Q31BG3_CHAIN_0	12	0	-0.194625	-0.248904	0.559974	0.266143	0.833204	0	-0.200897	-0.00361719	1.27785	0.765866	1.21469	1	0.817997	0.996389	3.58891	2.15086	3.36925	0.395147	0.241512	0.214602	0.564475	0.432045	0.413554	12	12	12	12	12	12
Q31BG4_CHAIN_0	2	0	-0.633378	-0.105774	1.93153	2.25984	2.05219	0	-0.63965	0.139513	2.64941	2.75956	2.43368	1	0.527477	1.14971	14.1456	15.7929	11.4008	0.313841	0.443683	0.469603	0.176716	0.0896813	0.189281	2	2	2	2	2	2
Q31BG5_CHAIN_0	4	0	-0.681835	-0.229461	1.61679	1.49313	1.28364	0	-0.688107	0.0158256	2.33466	1.99285	1.66512	1	0.502527	1.01595	10.326	7.33644	5.28632	0.553445	0.478243	0.421817	0.601761	0.499742	0.716243	4	4	4	4	4	4
Q31BP2	3	0	0.0146487	-0.242492	-0.406263	-0.399073	-0.361074	0	0.00837695	0.00279449	0.311614	0.10065	0.0204128	1	1.00841	1.0028	1.36563	1.10589	1.02062	0.143106	0.134398	0.161595	0.169614	0.119718	0.122962	3	3	3	3	3	3
Q31BQ7	3	0	0.170542	-0.263352	-1.16388	-0.0954797	-0.326465	0	0.164271	-0.0180649	-0.445999	0.404243	0.0550216	1	1.17853	0.982097	0.640184	1.49817	1.05656	0.151008	0.129505	0.106941	0.131236	0.159256	0.207903	3	3	3	3	3	3
Q31BY3	5	0	-0.147117	-0.243983	-1.58893	-1.69079	-1.15336	0	-0.153388	0.00130353	-0.871057	-1.19107	-0.771873	1	0.857797	1.0013	0.418509	0.303896	0.462147	0.449327	0.24961	0.370918	0.451802	0.60014	0.495722	5	5	5	4	5	5
Q31BY4	15	0	0.0131305	-0.255696	-1.22418	-1.31477	-1.07049	0	0.00685876	-0.0104091	-0.506308	-0.815042	-0.688999	1	1.00688	0.989645	0.602717	0.442621	0.502079	0.186715	0.0874087	0.23003	0.204799	0.186225	0.192707	15	15	15	15	15	15
Q31BY5	53	0	-0.00271137	-0.0953289	-0.891356	-1.02388	-0.892692	0	-0.00898312	0.149958	-0.17348	-0.524154	-0.511205	1	0.991057	1.16179	0.840734	0.592056	0.599773	0.253736	0.189776	0.198385	0.334598	0.25504	0.2637	53	53	53	53	53	53
Q31C26_CHAIN_0	4	0	-0.126138	-0.24659	-0.535058	-0.623151	-0.435936	0	-0.13241	-0.00130353	0.182818	-0.123428	-0.0544493	1	0.875982	0.998697	1.2006	0.883885	0.947006	0.124811	0.131043	0.108516	0.196343	0.0554474	0.0855358	4	4	4	4	4	4
Q31C51	10	0	-0.108925	-0.517747	-0.789966	-0.191399	-0.396862	0	-0.115196	-0.272461	-0.0720896	0.308324	-0.0153745	1	0.891191	0.761503	0.930448	1.36114	0.984743	0.178763	0.083035	0.187771	0.272317	0.148588	0.146265	10	10	10	10	10	10
Q31CD2	2	0	0.366386	-0.474621	-0.471914	-0.620715	-0.619173	0	0.360114	-0.229334	0.245962	-0.120992	-0.237685	1	1.43349	0.795063	1.27885	0.886041	0.788451	0.152357	0.112914	0.00123209	0.194959	0.147203	0.208888	2	2	2	2	2	2
Q31CL3	3	0	0.411472	0.3186	-0.695979	0.28453	0.14913	0	0.4052	0.563887	0.0218975	0.784253	0.530617	1	1.4996	1.75749	1.02214	2.19077	1.69998	0.247587	0.2894	0.256302	0.239686	0.134272	0.285613	3	3	3	3	3	3
Q31CL6	3	0	-0.460011	-0.51294	-0.7655	-0.412494	-1.15306	0	-0.466283	-0.267654	-0.0476236	0.087229	-0.771574	1	0.62733	0.765173	0.953493	1.09115	0.462285	0.265484	0.23867	0.206511	0.120418	0.459509	0.0921412	3	3	3	2	3	3
Q31CV3_CHAIN_0	4	0	-0.0079692	-0.161041	-1.07175	-0.733205	-0.710212	0	-0.0142409	0.0842461	-0.353877	-0.233482	-0.328725	1	0.98586	1.0879	0.701961	0.791772	0.719841	0.183426	0.0816776	0.092129	0.318468	0.0530438	0.220979	4	4	4	4	4	4
Q31CW7	3	0	0.410237	0.0563269	-0.271406	0.324092	0.069673	0	0.403965	0.301614	0.44647	0.823815	0.45116	1	1.49775	1.35204	1.56279	2.27918	1.57013	0.0835577	0.0490387	0.116702	0.113755	0.0455646	0.0621999	3	3	3	3	3	3
Q31CY0	10	0	-0.15298	-0.456588	-1.37539	-1.22972	-1.22671	0	-0.159252	-0.211302	-0.657515	-0.729996	-0.845221	1	0.852781	0.80953	0.518137	0.481911	0.429462	0.200457	0.111071	0.162986	0.300546	0.176257	0.201541	10	10	10	10	10	10
Q31CY6	2	0	0.187484	-0.785684	-0.607704	-0.126514	-0.86472	0	0.181212	-0.540398	0.110172	0.373209	-0.483232	1	1.19867	0.582517	1.11647	1.45239	0.616786	0.352553	0.173991	0.143036	0.576512	0.203384	0.443855	2	2	2	2	2	2

## Sheet: NATL2A Protein abundances
NATL2A iTRAQ abundance data
		Q (log)								Q (log, MC)								Q (lin, MC)								EF								# Quants
	# peptides	113.2	114.2	115.2	116.2	117.2	118.2	119.2	121.2	113.2	114.2	115.2	116.2	117.2	118.2	119.2	121.2	113.2	114.2	115.2	116.2	117.2	118.2	119.2	121.2	113.2	114.2	115.2	116.2	117.2	118.2	119.2	121.2	113.2	114.2	115.2	116.2	117.2	118.2	119.2	121.2
sp|Q46LW7|DCUP_PROMT	2	0	-0.302548	-1.12546	-0.94104	-0.263362	-0.455228	-3.78737	-5.48553	0	-0.480328	-0.574729	-0.2455	-0.577365	-0.497037	-0.449018	-1.70732	1	0.618581	0.562857	0.782313	0.561376	0.608331	0.638255	0.181352	0.173173	0.144972	0.102926	0.0650856	0.14329	0.117525	0.0972438	0.360936	2	2	2	2	2	2	2	2
sp|Q46LH8|EFTS_PROMT	2	0	-0.137343	-1.03659	-1.18963	-0.00863243	-0.142987	-3.27845	-4.92725	0	-0.315122	-0.485851	-0.494093	-0.322635	-0.184797	0.0599002	-1.14904	1	0.7297	0.615174	0.610124	0.724238	0.831273	1.06173	0.31694	0.0754503	0.086702	0.108354	0.0763104	0.0541604	0.0542394	0.077503	0.0537222	2	2	2	2	2	2	2	2
tr|Q46L24|Q46L24_PROMT	2	0	0.358846	-0.346044	-0.534218	0.428935	0.0398823	-1.81843	-3.11578	0	0.181067	0.204691	0.161321	0.114933	-0.00192686	1.51992	0.662429	1	1.1985	1.22715	1.17506	1.1218	0.998075	4.57186	1.9395	0.153969	0.0532163	0.128164	0.150145	0.171289	0.174119	0.229419	0	2	2	2	2	2	2	2	1
tr|Q46L09|Q46L09_PROMT	2	0	0.907457	-0.102079	0.239648	1.20576	0.981534	-2.16667	-1.54165	0	0.729678	0.448656	0.935187	0.891759	0.939725	1.17168	2.23656	1	2.07441	1.56621	2.54769	2.43942	2.55928	3.22742	9.36108	0.101565	0.00462364	0.147364	0.154099	0.0256594	0.0955982	0.10308	0.0793806	2	2	2	2	2	2	2	2
sp|Q46IQ5|RECA_PROMT	2	0	0.435652	-0.875839	-0.769778	0.466654	0.0134721	-3.64994	-3.55399	0	0.257873	-0.325104	-0.0742384	0.152651	-0.028337	-0.311591	0.224223	1	1.29417	0.722452	0.92845	1.16492	0.972061	0.732281	1.25135	0.208735	0.0162137	0.226119	0.219178	0.128535	0.275762	0.302009	2.11636e-16	2	2	2	2	2	2	2	1
tr|Q46I85|Q46I85_PROMT	2	0	-0.0867587	0.0931698	0.00671192	0.132547	0.0810825	-2.76818	-2.90009	0	-0.264538	0.643905	0.702251	-0.181455	0.0392733	0.570172	0.87812	1	0.76756	1.9039	2.01829	0.834055	1.04005	1.76857	2.40637	0.152831	0.0704838	0.0442974	0.0311024	0.0416104	0.0280662	0.280006	0.273278	2	2	2	2	2	2	2	2
tr|Q46HT8|Q46HT8_PROMT	2	0	0.600914	-0.626632	-0.520149	0.523359	-0.739477	-0.802781	-0.0485649	0	0.423135	-0.0758974	0.175391	0.209356	-0.781286	2.53557	3.72964	1	1.52674	0.926911	1.19171	1.23288	0.457817	12.6236	41.6643	1.0468	0.198863	0.0279997	0.0890822	0.0412925	0.422454	1.4482	2.31188	2	2	2	2	2	2	2	2
tr|Q46HK3|Q46HK3_PROMT	2	0	-0.273598	-1.10385	-1.54093	0.226171	-0.362051	-4.03303	-3.6034	0	-0.451378	-0.553117	-0.845391	-0.0878317	-0.40386	-0.694677	0.174808	1	0.63675	0.575154	0.429389	0.915915	0.667738	0.499235	1.19102	0.186317	0.0231598	0.1787	0.0781064	0.0499437	0.11432	5.55112e-17	0.414133	2	2	2	2	2	2	1	2
sp|Q46GU9|SYE_PROMT	2	0	0.186323	-0.622954	-0.919967	0.0495478	-0.392328	-3.96494	-3.5125	0	0.00854387	-0.0722185	-0.224427	-0.264455	-0.434137	-0.626589	0.265707	1	1.00858	0.930328	0.798974	0.767624	0.647823	0.534412	1.30435	0.0874831	0.0256336	0.0192488	0.159842	0.0194005	0.0446031	0.114581	0.107245	2	2	2	2	2	2	2	2
tr|Q46LC4|Q46LC4_PROMT	3	0	0.219952	-0.860262	-0.680952	0.304776	-0.0452449	-2.55071	-1.94567	0	0.0421725	-0.309527	0.0145876	-0.00922691	-0.0870541	0.787642	1.83254	1	1.04307	0.733794	1.01469	0.990816	0.916627	2.19821	6.24971	0.375021	0.125064	0.16918	0.228069	0.195754	0.182088	0.32989	0.835046	3	3	3	3	3	3	2	3
tr|Q46KL7|Q46KL7_PROMT	3	0	0.363135	-0.454162	-0.981557	0.419921	-0.0629827	-3.62314	-3.77098	0	0.185355	0.0965727	-0.286017	0.105919	-0.104792	-0.284787	0.00723063	1	1.20365	1.10139	0.75125	1.11173	0.900512	0.752175	1.00726	0.157027	0.222269	0.205838	0.0933009	0.170119	0.0284874	0.119658	0.167498	3	3	3	3	3	3	3	3
sp|Q46J22|RPOB_PROMT	3	0	-0.203692	-0.545977	-0.286688	-0.0507888	-0.194967	-3.52218	-4.31768	0	-0.381472	0.00475796	0.408851	-0.364791	-0.236776	-0.183832	-0.539465	1	0.682856	1.00477	1.50509	0.694341	0.789168	0.832075	0.58306	0.164858	0.0519986	0.186027	0.198999	0.148541	0.137961	0.197747	0.205127	3	3	3	3	3	3	2	2
sp|Q46IT2|RPOA_PROMT	3	0	0.115839	-0.458672	-0.813354	0.183486	-0.0861972	-4.62538	-4.7117	0	-0.0619405	0.0920628	-0.117814	-0.130517	-0.128006	-1.28703	-0.933491	1	0.939939	1.09643	0.888861	0.877642	0.879848	0.27609	0.393179	0.248252	0.0551178	0.0645308	0.0778918	0.0626309	0.0291288	0.170863	0.619812	3	3	3	3	3	3	3	3
tr|Q46HU2|Q46HU2_PROMT	3	0	0.231614	-0.619915	-0.699786	0.39506	0.19346	-3.62808	-6.51617	0	0.0538345	-0.06918	-0.00424663	0.0810572	0.151651	-0.289727	-2.73796	1	1.05531	0.933159	0.995762	1.08443	1.16375	0.748468	0.0647025	0.0973728	0.0141444	0.0103992	0.0231058	0.0195045	0.0175024	0.165734	0.193323	3	3	3	3	3	3	3	3
tr|Q46HA3|Q46HA3_PROMT	3	0	0.0862438	-0.760776	-0.754811	0.286903	0.0514766	-3.71864	-4.67981	0	-0.0915357	-0.210041	-0.0592715	-0.0270992	0.00966745	-0.380288	-0.901603	1	0.912529	0.810551	0.942451	0.973265	1.00971	0.683664	0.405918	0.216734	0.0460941	0.0770828	0.0564301	0.0657202	0.0849024	0.236464	0.500121	3	3	3	3	3	3	3	3
tr|Q46LG4|Q46LG4_PROMT	4	0	-0.0493539	-0.712589	-0.572325	0.226237	0.0633192	-3.58554	-7.4774	0	-0.227133	-0.161854	0.123214	-0.0877652	0.0215101	-0.247189	-3.69919	1	0.796814	0.850565	1.13113	0.915976	1.02174	0.780993	0.0247436	0.117422	0.00624651	0.0936356	0.0287435	0.0132764	0.0121681	0.0746617	0.384943	4	4	4	4	4	4	4	2
tr|Q46K55|Q46K55_PROMT	4	0	0.155339	-0.523872	-0.115299	0.341015	0.240079	-2.90914	-2.21939	0	-0.0224406	0.0268632	0.58024	0.0270123	0.19827	0.429213	1.55882	1	0.977809	1.02723	1.78647	1.02738	1.21929	1.53605	4.75321	0.173503	0.121919	0.172876	0.160745	0.162771	0.130416	0.306041	0.054507	4	4	4	4	4	4	4	4
tr|Q46K23|Q46K23_PROMT	4	0	0.309659	-0.312813	-0.496882	0.169345	-0.0453473	-2.81272	-2.30873	0	0.13188	0.237922	0.198657	-0.144658	-0.0871564	0.525627	1.46948	1	1.14097	1.26861	1.21976	0.865318	0.916534	1.69152	4.34698	0.141984	0.128739	0.0396801	0.145861	0.173649	0.119058	0.161196	0.177143	4	4	4	4	4	4	4	4
tr|Q46JV8|Q46JV8_PROMT	4	0	0.305373	-0.289859	-1.02371	0.381721	-0.0528909	-3.17905	-5.15263	0	0.127593	0.260876	-0.328173	0.067718	-0.0947001	0.159304	-1.37442	1	1.13609	1.29807	0.720238	1.07006	0.909646	1.17269	0.252986	0.204641	0.101262	0.0919098	0.184173	0.0843875	0.121333	0.332034	0.418319	4	4	4	4	4	4	4	2
sp|Q46J58|ATPG_PROMT	4	0	0.0252767	-0.588695	-0.534866	0.200059	0.0377437	-3.9018	-4.96691	0	-0.152503	-0.0379597	0.160673	-0.113944	-0.00406551	-0.563451	-1.1887	1	0.858556	0.962752	1.1743	0.892308	0.995943	0.569241	0.304618	0.228067	0.101983	0.0689516	0.0982294	0.0825384	0.0342178	0.0728022	0.646025	4	4	4	4	4	4	4	3
tr|Q46J41|Q46J41_PROMT	4	0	0.110505	-0.358495	0.197854	0.710188	0.792102	-2.71227	-1.91118	0	-0.0672749	0.19224	0.893393	0.396185	0.750293	0.62608	1.86703	1	0.934938	1.21196	2.44341	1.48614	2.11762	1.87026	6.46904	0.0674512	0.0232184	0.023792	0.0225254	0.020966	0.0146028	0.150588	0.0831003	4	4	4	4	4	4	4	4
tr|Q46IV7|Q46IV7_PROMT	4	0	-0.0475088	-0.670418	-1.40944	-0.224058	-0.752138	-3.76399	-3.20136	0	-0.225288	-0.119683	-0.713904	-0.53806	-0.793948	-0.42564	0.576851	1	0.798286	0.887202	0.489729	0.58388	0.452057	0.653352	1.78042	0.341357	0.171712	0.169977	0.225467	0.17837	0.219907	0.466993	0.710935	4	4	4	4	4	4	4	3
sp|Q46I76|DNAK_PROMT	4	0	0.454804	-0.661313	-0.950594	0.515406	0.043736	-3.2846	-3.19901	0	0.277024	-0.110578	-0.255055	0.201403	0.00192686	0.053755	0.579203	1	1.3192	0.895317	0.774874	1.22312	1.00193	1.05523	1.78462	0.165079	0.127099	0.113437	0.186157	0.10584	0.0461954	0.186514	0.36665	4	4	4	4	4	4	3	2
sp|Q46I73|RS6_PROMT	4	0	0.735742	-0.124748	0.176537	1.11697	0.984173	-2.8821	-4.73656	0	0.557963	0.425987	0.872076	0.802969	0.942364	0.456255	-0.958347	1	1.74711	1.5311	2.39187	2.23216	2.56604	1.57815	0.383526	0.114244	0.0305109	0.0699435	0.0282522	0.0144132	0.0378624	0.270759	3.33067e-16	4	4	4	4	4	4	4	1
tr|Q46I39|Q46I39_PROMT	4	0	0.649203	-0.4156	-0.82565	0.0594335	-0.216495	-3.46049	-3.01997	0	0.471423	0.135135	-0.13011	-0.254569	-0.258304	-0.122138	0.758241	1	1.60227	1.14469	0.877999	0.77525	0.77236	0.885026	2.13452	0.248893	0.266001	0.205363	0.235503	0.247281	0.203307	0.108493	0.354826	4	4	4	4	4	4	2	4
sp|Q46GW7|CH602_PROMT	4	0	0.0865707	-0.798801	-0.871443	0.277915	0.0893732	-2.87464	-2.67882	0	-0.0912088	-0.248066	-0.175904	-0.0360874	0.047564	0.46371	1.09939	1	0.912827	0.780308	0.838698	0.964556	1.04871	1.58996	3.00232	0.299893	0.204135	0.16073	0.119396	0.24271	0.225488	0.254661	0.610888	4	4	4	4	4	4	4	4
tr|Q46GS8|Q46GS8_PROMT	4	0	0.0117181	-0.939533	-0.558366	0.041617	0.235182	-3.72383	-4.27399	0	-0.166061	-0.388798	0.137173	-0.272386	0.193373	-0.385477	-0.495777	1	0.846994	0.677871	1.14703	0.761561	1.21334	0.680126	0.609097	0.348576	0.192034	0.328713	0.310211	0.334835	0.157125	0.338767	0.598174	4	4	4	4	4	4	4	4
tr|Q46K26|Q46K26_PROMT	5	0	-0.0639476	-0.896241	-1.58446	-0.099368	-0.666695	-4.59397	-5.44661	0	-0.241727	-0.345506	-0.888921	-0.413371	-0.708504	-1.25562	-1.6684	1	0.78527	0.707862	0.411099	0.661417	0.49238	0.284899	0.188548	0.165183	0.024833	0.0345621	0.111264	0.0249639	0.0548276	0.261055	0.352795	5	5	5	5	5	5	5	4
sp|Q46JM7|PNP_PROMT	5	0	0.214446	-0.595692	-1.13678	0.142995	0.0484224	-3.07424	-2.54842	0	0.0366666	-0.0449568	-0.441238	-0.171007	0.00661322	0.26411	1.22978	1	1.03735	0.956039	0.643239	0.842816	1.00664	1.30227	3.42049	0.342902	0.0665488	0.123153	0.322497	0.230819	0.211308	0.280827	0.722965	5	5	5	5	5	5	5	5
tr|Q46JH6|Q46JH6_PROMT	5	0	-0.8554	-1.75588	-1.14137	-0.505427	-0.827683	-4.22875	-4.643	0	-1.03318	-1.20514	-0.445832	-0.81943	-0.869492	-0.890396	-0.864792	1	0.355874	0.29965	0.640291	0.440683	0.419164	0.410493	0.421139	0.255052	0.151297	0.213466	0.0764157	0.170223	0.100223	0.447003	0.440092	5	5	5	5	5	5	5	3
tr|Q46KP5|Q46KP5_PROMT	6	0	-0.279907	-0.910795	-0.830006	0.358338	1.48296	-1.94252	-0.749759	0	-0.457687	-0.36006	-0.134467	0.0443358	1.44115	1.39583	3.02845	1	0.632746	0.697634	0.874182	1.04533	4.22554	4.03832	20.6652	0.185618	0.11738	0.108778	0.0936734	0.173228	0.256171	0.284712	0.173493	6	6	6	6	6	6	6	6
sp|Q46IW3|EFG_PROMT	6	0	0.424973	-0.509366	-0.838711	0.34119	-0.0659289	-3.97701	-3.87906	0	0.247194	0.0413691	-0.143171	0.0271873	-0.107738	-0.638657	-0.100852	1	1.28043	1.04224	0.866606	1.02756	0.897863	0.528001	0.904067	0.174501	0.0878506	0.103005	0.108809	0.139104	0.0975917	0.223927	0.34449	6	6	6	6	6	6	6	5
tr|Q46IK1|Q46IK1_PROMT	6	0	0.439614	-0.425896	-0.62647	0.528398	0.195064	-3.62109	-4.80574	0	0.261835	0.124839	0.0690692	0.214395	0.153255	-0.282741	-1.02753	1	1.29931	1.13297	1.07151	1.23911	1.16562	0.753715	0.357889	0.265415	0.0934177	0.110314	0.124833	0.0545792	0.0452162	0.345771	0.680338	6	6	6	6	6	6	6	4
sp|Q46HG9|RL11_PROMT	6	0	0.224333	-0.604534	-0.606365	0.512741	0.352847	-2.98962	-3.96363	0	0.0465538	-0.0537986	0.0891747	0.198738	0.311038	0.348732	-0.185417	1	1.04765	0.947623	1.09327	1.21986	1.36484	1.41727	0.830758	0.321447	0.0608297	0.105962	0.305112	0.218725	0.271109	0.411002	0.607742	6	6	6	6	6	6	6	5
tr|Q46GR8|Q46GR8_PROMT	6	0	0.169236	-0.510817	-0.642477	0.358526	0.128205	-2.82276	-1.89758	0	-0.00854387	0.0399176	0.0530627	0.0445239	0.0863959	0.515592	1.88063	1	0.991493	1.04072	1.0545	1.04553	1.09024	1.67463	6.55764	0.222085	0.106746	0.151714	0.0369841	0.0759525	0.0272145	0.245773	0.584765	6	6	6	6	6	6	5	4
tr|Q46GN0|Q46GN0_PROMT	6	0	-0.101747	-0.829764	-1.14447	-0.467695	-0.522074	-2.35135	-1.12892	0	-0.279526	-0.279029	-0.448926	-0.781698	-0.563883	0.987004	2.64929	1	0.756142	0.756518	0.638313	0.457628	0.568995	2.68318	14.144	0.249902	0.127428	0.219006	0.146002	0.25115	0.10377	0.32092	0.453193	6	6	6	6	6	6	5	5
tr|Q46HP1|Q46HP1_PROMT	7	0	0.0564654	-0.570705	-1.37876	0.0490317	-0.275762	-4.10903	-4.83712	0	-0.121314	-0.0199695	-0.683222	-0.264971	-0.317571	-0.770684	-1.05891	1	0.885756	0.980229	0.504987	0.767228	0.727915	0.462696	0.346833	0.201789	0.0849175	0.0834869	0.0952971	0.0264464	0.0571548	0.241607	0.446574	7	7	7	7	7	7	7	7
tr|Q46H05|Q46H05_PROMT	7	0	-0.0811775	-0.568769	-0.908325	0.0880035	-0.273395	-3.40349	-3.12356	0	-0.258957	-0.0180344	-0.212785	-0.225999	-0.315204	-0.0651377	0.654645	1	0.771856	0.982127	0.80833	0.797719	0.72964	0.936938	1.92446	0.232409	0.161143	0.0849025	0.146793	0.0959233	0.201916	0.322874	0.411286	7	7	7	7	7	7	7	7
tr|Q46LG1|Q46LG1_PROMT	9	0	-0.293648	-0.827998	-0.725339	0.0895125	-0.0228879	-3.02734	-3.57376	0	-0.471428	-0.277263	-0.0298001	-0.22449	-0.0646971	0.31101	0.204452	1	0.62411	0.757855	0.97064	0.798924	0.937351	1.3648	1.22685	0.473696	0.234733	0.251182	0.214316	0.0788627	0.128121	0.446138	1.08595	9	9	9	9	9	9	7	9
sp|Q46I11|NDK_PROMT	9	0	-0.109655	-0.932439	-0.642291	0.0150242	0.00963829	-3.86869	-5.10004	0	-0.287435	-0.381704	0.0532487	-0.298978	-0.0321709	-0.530343	-1.32183	1	0.750186	0.682697	1.05469	0.741575	0.968341	0.588403	0.266647	0.317056	0.219999	0.231779	0.250932	0.164625	0.240592	0.200883	0.637618	9	9	9	9	9	9	8	9
tr|Q46LJ5|Q46LJ5_PROMT	11	0	0.0660677	-0.443016	0.00334355	0.706164	0.650615	-3.10308	-2.93646	0	-0.111712	0.107719	0.698883	0.392162	0.608806	0.235274	0.841752	1	0.894302	1.11373	2.0115	1.48018	1.83823	1.26525	2.32043	0.29596	0.158281	0.20216	0.328567	0.252416	0.360209	0.374641	0.335424	11	11	11	11	11	11	10	10
sp|Q46J70|CH601_PROMT	11	0	0.279281	-0.652247	-0.813885	0.358129	0.184143	-3.37314	-3.42677	0	0.101501	-0.101512	-0.118346	0.0441266	0.142334	-0.034785	0.351438	1	1.10683	0.903471	0.888389	1.04511	1.15296	0.965813	1.42111	0.295305	0.144874	0.152449	0.160804	0.107078	0.218375	0.35864	0.641515	11	11	11	11	11	11	11	9
tr|Q46J45|Q46J45_PROMT	11	0	-0.0403082	-0.599783	-0.499141	0.262157	0.243206	-3.15227	-4.0993	0	-0.218088	-0.0490478	0.196399	-0.0518459	0.201397	0.186083	-0.321093	1	0.804055	0.952136	1.21701	0.949475	1.22311	1.20452	0.725356	0.252393	0.135078	0.12318	0.180579	0.157916	0.181598	0.234376	0.558773	11	11	11	11	11	11	11	9
sp|Q46IK3|ACP_PROMT	11	0	0.490094	-0.0552979	0.499788	1.22687	1.2556	-2.36809	-4.45257	0	0.312314	0.495437	1.19533	0.912871	1.21379	0.970256	-0.674363	1	1.36658	1.64122	3.30464	2.49147	3.36621	2.63862	0.509481	0.470785	0.222614	0.284302	0.496825	0.494609	0.548442	0.51391	0.784295	11	11	11	11	11	11	11	4
sp|Q46LG3|FBSB_PROMT	12	0	0.332171	-0.662031	-0.688009	0.400675	-0.0178757	-3.20365	-2.90325	0	0.154392	-0.111296	0.00753085	0.0866721	-0.0596848	0.134705	0.874962	1	1.16695	0.894674	1.00756	1.09054	0.942061	1.1442	2.39878	0.359518	0.269535	0.192472	0.213179	0.270761	0.351269	0.352763	0.790092	12	12	11	12	12	12	5	7
tr|Q46LE8|Q46LE8_PROMT	12	0	0.222169	-0.238512	-0.524731	0.35654	0.055649	-3.71591	-4.59528	0	0.0443894	0.312223	0.170808	0.042537	0.0138398	-0.377564	-0.817074	1	1.04539	1.36646	1.18626	1.04345	1.01394	0.685529	0.441722	0.24507	0.177521	0.26978	0.148967	0.201342	0.154273	0.140285	0.464963	12	12	12	12	12	12	10	11
tr|Q46KY4|Q46KY4_PROMT	12	0	0.120371	-0.495568	-0.455085	0.381699	0.319052	-3.46184	-5.32126	0	-0.0574084	0.0551668	0.240454	0.0676965	0.277243	-0.123486	-1.54305	1	0.944208	1.05672	1.27183	1.07004	1.31949	0.883834	0.213728	0.179794	0.0638353	0.0973848	0.131693	0.122342	0.129094	0.244356	0.344061	12	12	12	12	12	12	12	10
tr|Q46JV1|Q46JV1_PROMT	12	0	0.428127	-0.339754	-0.634936	0.518459	0.336856	-3.13766	-3.61973	0	0.250348	0.210981	0.0606033	0.204456	0.295047	0.200692	0.158476	1	1.28447	1.23489	1.06248	1.22686	1.34319	1.22225	1.17172	0.229526	0.225555	0.0774716	0.237767	0.222267	0.15085	0.298964	0.330748	12	12	12	12	12	12	10	10
sp|Q46J69|CH10_PROMT	15	0	0.306312	-0.396417	-0.675923	0.450271	0.156422	-3.23286	-4.68457	0	0.128532	0.154318	0.0196161	0.136268	0.114613	0.105494	-0.906364	1	1.13716	1.16686	1.01981	1.14599	1.12144	1.11126	0.40399	0.251527	0.0668649	0.0652299	0.227754	0.156301	0.223228	0.383218	0.419768	15	15	15	15	15	15	15	13
sp|Q46J68|ATPB_PROMT	17	0	0.385934	-0.579122	-1.00832	0.292573	-0.174548	-3.45327	-3.86848	0	0.208154	-0.0283874	-0.312777	-0.0214291	-0.216357	-0.114922	-0.0902731	1	1.2314	0.972012	0.731413	0.978799	0.805447	0.891435	0.913682	0.414516	0.276225	0.310709	0.227654	0.297679	0.371186	0.454498	0.838799	17	17	17	17	17	17	16	12
tr|Q46JE5|Q46JE5_PROMT	18	0	-0.180822	-0.771399	-1.21464	-0.0479124	-0.227813	-3.36601	-3.4558	0	-0.358602	-0.220664	-0.519104	-0.361915	-0.269622	-0.0276573	0.322413	1	0.698653	0.801986	0.595053	0.696342	0.763668	0.972722	1.38045	0.466378	0.209176	0.147446	0.284603	0.202929	0.220921	0.45466	1.03892	18	18	18	18	18	18	18	18
sp|Q46HH2|RL7_PROMT	21	0	0.215654	-0.533435	-0.789458	0.397764	-0.003978	-3.5402	-3.94304	0	0.0378743	0.0172998	-0.0939182	0.083761	-0.0457872	-0.201854	-0.164833	1	1.0386	1.01745	0.910357	1.08737	0.955245	0.817214	0.848035	0.371168	0.164164	0.19761	0.252052	0.206464	0.224418	0.328218	0.865524	21	21	21	21	21	21	20	17
tr|Q46JB6|Q46JB6_PROMT	22	0	-0.027356	-0.788793	-0.948785	0.151164	-0.201194	-3.06715	-3.59287	0	-0.205136	-0.238058	-0.253246	-0.162839	-0.243004	0.271201	0.185341	1	0.814537	0.788157	0.776277	0.849728	0.784269	1.31154	1.20363	0.338351	0.143381	0.169724	0.155681	0.090641	0.126164	0.405188	0.780495	22	22	22	22	22	22	21	19
tr|Q46HE3|Q46HE3_PROMT	22	0	0.556905	-0.329777	-0.819242	0.511606	-0.024811	-3.02041	-2.84897	0	0.379126	0.220958	-0.123702	0.197604	-0.0666201	0.317944	0.929235	1	1.46101	1.24727	0.883643	1.21848	0.935551	1.3743	2.53257	0.357813	0.150363	0.143949	0.195666	0.172311	0.199266	0.47887	0.813218	22	22	22	22	22	22	22	16
tr|A7ME12|A7ME12_PROMT	22	0	0.228475	-0.468072	-0.870132	0.315966	0.0460948	-3.6751	-4.69924	0	0.050695	0.0826626	-0.174593	0.00196335	0.00428563	-0.336748	-0.92103	1	1.052	1.08618	0.839799	1.00197	1.00429	0.714089	0.398109	0.244494	0.106965	0.0985168	0.270437	0.202467	0.220641	0.333371	0.360142	22	22	22	22	22	22	22	20
sp|Q46IW4|EFTU_PROMT	23	0	0.307056	-0.525705	-0.937571	0.354812	-0.0278331	-3.21817	-4.24759	0	0.129276	0.0250299	-0.242032	0.0408092	-0.0696423	0.120176	-0.469376	1	1.138	1.02535	0.785031	1.04165	0.932727	1.1277	0.625392	0.276066	0.137296	0.184309	0.283575	0.178045	0.223833	0.346152	0.456244	23	23	23	23	23	23	21	22
tr|Q46H86|Q46H86_PROMT	23	0	0.213187	-0.540868	-0.930066	0.229554	-0.0297244	-3.78814	-4.60755	0	0.0354075	0.00986686	-0.234527	-0.0844485	-0.0715336	-0.449787	-0.829341	1	1.03604	1.00992	0.790945	0.919019	0.930965	0.637764	0.436337	0.218159	0.108387	0.118513	0.22153	0.110299	0.139475	0.28764	0.405228	23	23	23	23	23	23	23	19
tr|Q46JZ6|Q46JZ6_PROMT	25	0	0.381124	-0.462545	-0.521146	0.562052	0.311378	-3.0762	-3.78544	0	0.203344	0.08819	0.174393	0.248049	0.269568	0.262149	-0.00723063	1	1.22549	1.0922	1.19052	1.28152	1.3094	1.29972	0.992795	0.35434	0.300641	0.334809	0.330129	0.345382	0.381446	0.348023	0.428781	25	25	25	25	25	25	25	24
tr|Q46KS5|Q46KS5_PROMT	26	0	0.488732	-0.379881	-0.831143	0.456995	0.0723156	-3.37803	-4.90512	0	0.310953	0.170854	-0.135603	0.142993	0.0305064	-0.0396762	-1.12691	1	1.36472	1.18632	0.873189	1.15372	1.03098	0.961101	0.324032	0.378746	0.190396	0.243237	0.248006	0.164355	0.217821	0.355458	0.932711	26	26	26	26	26	26	26	18
sp|Q46J57|ATPA_PROMT	27	0	0.21947	-0.672101	-0.811077	0.254498	-0.155728	-3.53279	-4.51486	0	0.0416906	-0.121366	-0.115538	-0.0595045	-0.197537	-0.194435	-0.736652	1	1.04257	0.88571	0.890887	0.942231	0.82075	0.8233	0.478714	0.236628	0.174078	0.183032	0.217881	0.185413	0.194211	0.267525	0.383583	27	27	27	27	27	27	27	24
tr|Q46LY6|Q46LY6_PROMT	43	0	-0.0270234	-0.555493	-0.380259	0.361317	0.37717	-3.17842	-3.75334	0	-0.204803	-0.00475796	0.315281	0.0473148	0.335361	0.159934	0.0248663	1	0.814808	0.995253	1.37064	1.04845	1.39844	1.17343	1.02518	0.327883	0.158328	0.192424	0.324319	0.256582	0.30864	0.374822	0.573781	43	43	42	43	43	43	42	34
tr|Q46JP3|Q46JP3_PROMT	44	0	0.079273	-0.568782	-0.409917	0.312039	0.230425	-3.16107	-3.1535	0	-0.0985065	-0.0180474	0.285623	-0.00196335	0.188616	0.177276	0.624712	1	0.90619	0.982114	1.33059	0.998039	1.20758	1.19396	1.86771	0.410052	0.263081	0.187036	0.363996	0.301694	0.341636	0.393222	0.825471	44	44	44	44	44	44	39	35
sp|Q46GN1|RBL_PROMT	46	0	0.113155	-0.695284	-0.357728	0.467711	0.300278	-3.0549	-3.14973	0	-0.0646247	-0.144549	0.337812	0.153709	0.258469	0.283454	0.628481	1	0.937419	0.865413	1.40188	1.16615	1.29495	1.32771	1.87476	0.473042	0.139068	0.162168	0.241048	0.256221	0.37046	0.430225	1.04574	46	46	46	46	46	46	46	45

## Sheet: SS120 Protein abundance
SS120 iTRAQ abundance data
		Q (log)						Q (log, MC)						Q (lin, MC)						EF						# Quants
Accession	# peptides	113.2	114.2	115.2	116.2	117.2	118.2	113.2	114.2	115.2	116.2	117.2	118.2	113.2	114.2	115.2	116.2	117.2	118.2	113.2	114.2	115.2	116.2	117.2	118.2	113.2	114.2	115.2	116.2	117.2	118.2
sp|Q7V9G2|DNAK2_PROMA	2	0	-0.520175	-1.31624	-0.606622	-1.39258	-1.26796	0	-0.296104	-0.406864	-0.299077	-0.567232	-0.359988	1	0.74371	0.665735	0.741502	0.567093	0.697685	0.305594	0.553432	0.118617	0.0877603	0.259589	0.267381	2	2	2	2	2	2
sp|Q7VA30|RPOC2_PROMA	2	0	-0.31029	-1.20658	-0.4903	-1.47219	-0.79429	0	-0.0862184	-0.297201	-0.182756	-0.646842	0.113679	1	0.917394	0.742894	0.832971	0.523697	1.12039	0.352172	0.0476893	0.472207	0.278718	0.53822	0.165852	2	2	2	2	2	2
sp|Q7VAZ5|PNP_PROMA	2	0	-0.0945734	-1.04219	-1.01883	-0.896522	-1.33067	0	0.129498	-0.132812	-0.711284	-0.0711713	-0.422703	1	1.13826	0.87563	0.491013	0.931302	0.655273	0.195434	0.02001	0.279121	0.110747	0.195384	0.249448	2	2	2	2	2	2
tr|Q7VA51|Q7VA51_PROMA	2	0	-0.193372	-0.873804	-0.824155	-1.00051	-1.01264	0	0.0306989	0.0355713	-0.516611	-0.175159	-0.10467	1	1.03117	1.03621	0.596539	0.839324	0.900622	0.297523	0.512658	0.297441	0.163265	0.243123	0.0744638	2	2	2	2	2	2
tr|Q7VC58|Q7VC58_PROMA	2	0	-0.504186	-0.456972	-0.0468693	-0.488813	-0.492477	0	-0.280115	0.452403	0.260675	0.336538	0.415492	1	0.755697	1.57208	1.29781	1.40009	1.51512	0.418635	0.0124399	0.629782	0.323428	0.521829	0.320288	2	2	2	2	2	2
tr|Q7VDM5|Q7VDM5_PROMA	2	0	-0.479516	-1.06552	-0.585699	-0.979848	-1.2756	0	-0.255444	-0.156148	-0.278155	-0.154498	-0.367629	1	0.774572	0.855432	0.75718	0.856846	0.692374	0.109806	0.131758	0.140772	0.0674004	0.0584294	0.123098	2	2	2	2	2	2
tr|Q7VEB6|Q7VEB6_PROMA	2	0	-0.978194	-0.819542	0.128652	-0.964257	-0.113012	0	-0.754123	0.0898325	0.436196	-0.138906	0.794957	1	0.470423	1.09399	1.54681	0.870309	2.21435	0.169033	0	0	0.292774	0	0	2	1	1	2	1	1
tr|Q7VEJ0|Q7VEJ0_PROMA	2	0	-0.314201	-0.381048	0.229549	-0.28303	-0.917778	0	-0.0901298	0.528327	0.537093	0.54232	-0.00980923	1	0.913813	1.69609	1.71102	1.71999	0.990239	0.426332	0.0307388	0.538152	0.292081	0.601712	0.41337	2	2	2	2	2	2
sp|Q7VDI4|SEPF_PROMA	3	0	-0.737327	0.432348	0.308453	0.1378	-0.107017	0	-0.513255	1.34172	0.615997	0.96315	0.800952	1	0.598544	3.82563	1.8515	2.61994	2.22766	0.126139	0.139506	0.13256	0.112259	0.14758	0.0902165	3	3	3	3	3	3
tr|Q7VBM5|Q7VBM5_PROMA	3	0	0.166491	-0.724153	0.161125	-0.920804	-1.84691	0	0.390562	0.185222	0.46867	-0.0954537	-0.938942	1	1.47781	1.20349	1.59787	0.90896	0.391041	0.290595	0.467812	0.0207386	0.382818	0.119064	4.44089e-16	2	3	3	3	3	1
tr|Q7VEL1|Q7VEL1_PROMA	3	0	-1.46309	-1.0518	-0.109793	0.486787	-1.28958	0	-1.23902	-0.142422	0.197751	1.31214	-0.381613	1	0.289667	0.867255	1.21866	3.7141	0.682759	0.558858	0	4.44089e-16	0	0.967971	0	2	2	2	2	3	2
sp|Q7VA05|EFTU_PROMA	4	0	-0.19481	-1.4384	-0.493043	-1.24554	-1.14273	0	0.0292614	-0.529027	-0.185499	-0.420185	-0.234761	1	1.02969	0.589178	0.83069	0.656925	0.790759	0.134775	0.173819	0.169108	0.0533478	0.135334	0.104159	4	4	4	4	4	4
tr|Q7VBW4|Q7VBW4_PROMA	4	0	-0.175423	-1.05516	-0.413628	-0.455227	-1.46411	0	0.0486483	-0.145786	-0.106084	0.370124	-0.556141	1	1.04985	0.864343	0.899349	1.44791	0.573418	0.204568	0.361457	0.117821	0.0645506	0.0403923	0.242712	4	4	4	4	4	4
sp|Q7TV93|CH602_PROMA	5	0	0.296487	-1.01734	-0.406906	-1.08671	-1.70514	0	0.520558	-0.107969	-0.0993617	-0.261364	-0.797172	1	1.68297	0.897656	0.905415	0.770001	0.450601	0.400595	0.418204	0.28172	0.230093	0.227486	0.665903	5	5	5	5	5	5
tr|Q7VAA3|Q7VAA3_PROMA	5	0	-0.158713	-0.864479	0.00508145	-0.282795	-0.840191	0	0.0653584	0.0448962	0.312625	0.542556	0.0677785	1	1.06754	1.04592	1.36701	1.7204	1.07013	0.3766	0.267552	0.360485	0.290111	0.256007	0.598248	5	5	5	5	5	5
tr|Q7VDW1|Q7VDW1_PROMA	5	0	-0.604555	-1.01442	-0.216107	-1.35583	-0.88687	0	-0.380484	-0.105044	0.0914375	-0.530481	0.021099	1	0.68353	0.900285	1.09575	0.588322	1.02132	0.199219	0.268605	0.052045	0.182335	0.267564	0.106538	5	5	4	5	5	5
sp|Q51896|DNAA_PROMA	6	0	-1.20138	0.0154611	-0.0101848	-0.120865	-0.379499	0	-0.977307	0.924836	0.297359	0.704485	0.528471	1	0.376323	2.52145	1.3463	2.02281	1.69634	0.0714881	0.0907337	0.0615804	0.0645249	0.04126	0.0875338	6	6	6	6	6	6
sp|Q7TV92|CH10_PROMA	6	0	-0.00238208	-1.2001	-0.769034	-1.44347	-1.0596	0	0.221689	-0.290723	-0.46149	-0.618122	-0.151629	1	1.24818	0.747723	0.630344	0.538956	0.859307	0.210418	0.247964	0.237738	0.214616	0.191731	0.138924	6	6	6	6	5	6
sp|Q7VD33|RBL_PROMA	6	0	-0.174008	-0.900191	-0.180072	-0.686024	-0.52919	0	0.0500631	0.00918377	0.127472	0.139326	0.378779	1	1.05134	1.00923	1.13595	1.1495	1.4605	0.123006	0.145112	0.161004	0.112503	0.0839305	0.0947155	6	6	6	6	6	6
tr|Q7V9V2|Q7V9V2_PROMA	6	0	-1.24897	-0.583857	-0.131597	-0.386563	-0.0678192	0	-1.0249	0.325518	0.175947	0.438787	0.84015	1	0.358833	1.38475	1.19238	1.55082	2.31671	0.343755	0.400656	0.261706	0.348774	0.318734	0.372274	6	6	6	6	6	6
tr|Q7VBH1|Q7VBH1_PROMA	6	0	-0.355263	-1.13211	-0.312151	-0.967939	-0.92977	0	-0.131192	-0.222734	-0.00460699	-0.142588	-0.0218007	1	0.87705	0.800328	0.995404	0.867111	0.978435	0.261042	0.221967	0.286571	0.143946	0.310504	0.303627	6	6	6	6	6	6
sp|Q7VA63|ATPA_PROMA	7	0	-0.59017	-1.42478	-0.65635	-1.48872	-1.35404	0	-0.366099	-0.515407	-0.348806	-0.663374	-0.446066	1	0.693434	0.597257	0.70553	0.51511	0.640141	0.205295	0.252087	0.13612	0.161353	0.256915	0.191348	7	7	7	7	7	7
sp|Q7VA76|ATPB_PROMA	7	0	-0.0740451	-1.194	-0.462626	-1.12505	-1.28652	0	0.150026	-0.284623	-0.155082	-0.299702	-0.378554	1	1.16186	0.752298	0.856345	0.741039	0.684851	0.222483	0.314869	0.201876	0.0922736	0.200497	0.242661	7	7	7	7	7	7
tr|Q7VCD7|Q7VCD7_PROMA	7	0	0.177546	-0.335229	-0.246608	-0.645632	-1.00347	0	0.401617	0.574146	0.060936	0.179718	-0.0955043	1	1.49424	1.77561	1.06283	1.19688	0.908914	0.22131	0.234285	0.200435	0.232574	0.127335	0.281996	7	7	7	7	7	7
tr|Q7V9U1|Q7V9U1_PROMA	8	0	-0.978014	-0.519511	0.271188	-0.374632	-0.504543	0	-0.753943	0.389864	0.578732	0.450718	0.403426	1	0.470508	1.47678	1.78378	1.56944	1.49695	0.447196	0.451789	0.280314	0.72354	0.275268	0.321385	8	7	7	8	8	8
tr|Q7VAA1|Q7VAA1_PROMA	8	0	-0.0719397	-0.198521	-0.0972275	-0.15532	-0.529488	0	0.152131	0.710854	0.210317	0.67003	0.378481	1	1.16431	2.03573	1.23407	1.9543	1.46006	0.179848	0.23579	0.158051	0.148465	0.132827	0.203627	8	8	8	8	8	8
tr|Q7VAK3|Q7VAK3_PROMA	9	0	0.586578	-1.15063	-0.491629	-0.66263	-1.06555	0	0.810649	-0.241254	-0.184085	0.162721	-0.157586	1	2.24937	0.785642	0.831865	1.17671	0.854204	0.188761	0.139766	0.172794	0.161398	0.278183	0.159141	9	9	9	9	9	9
tr|Q7VBQ4|Q7VBQ4_PROMA	9	0	0.283706	-0.624266	-0.386542	-0.754179	-0.889866	0	0.507777	0.285109	-0.0789981	0.0711713	0.0181028	1	1.66159	1.32991	0.924042	1.07377	1.01827	0.191405	0.302152	0.0963723	0.133644	0.202076	0.154596	9	9	9	9	9	9
sp|Q7VDK5|PSAE_PROMA	11	0	0.0164496	-1.12975	-0.474221	-1.40017	-0.889196	0	0.240521	-0.220372	-0.166677	-0.574817	0.0187727	1	1.27191	0.80222	0.846473	0.562808	1.01895	0.364472	0.176594	0.120235	0.174383	0.146804	0.725505	11	10	10	11	9	11
tr|Q7VAQ6|Q7VAQ6_PROMA	13	0	0.0259581	-1.11603	-0.641176	-1.28487	-1.22703	0	0.250029	-0.206653	-0.333632	-0.459519	-0.319064	1	1.28406	0.813302	0.716318	0.631587	0.726829	0.22813	0.230894	0.358915	0.192881	0.152639	0.132998	12	12	13	13	12	12
sp|Q7VDY8|RL7_PROMA	16	0	0.268942	-1.4098	-0.479636	-1.18982	-1.32893	0	0.493013	-0.500429	-0.172092	-0.36447	-0.420965	1	1.63724	0.60627	0.841902	0.694565	0.656413	0.218788	0.224677	0.266508	0.164062	0.175348	0.245298	16	16	16	16	16	16
tr|Q7VCK3|Q7VCK3_PROMA	16	0	0.121746	0.267163	0.557915	0.489297	0.0441669	0	0.345817	1.17654	0.865459	1.31465	0.952136	1	1.41314	3.24313	2.3761	3.72344	2.59124	0.371668	0.325572	0.370979	0.358456	0.416523	0.380893	16	16	16	16	16	16
sp|P0A328|CCMK_PROMA	34	0	-0.171158	-0.665267	-0.39957	-0.607498	-0.71011	0	0.0529131	0.244107	-0.0920259	0.217853	0.197859	1	1.05434	1.27648	0.912082	1.2434	1.21879	0.272861	0.301934	0.219072	0.240371	0.294401	0.297274	34	33	33	34	34	34
tr|Q7VB31|Q7VB31_PROMA	34	0	0.158886	-0.435496	0.0294873	-0.135564	-0.488968	0	0.382957	0.473879	0.337031	0.689787	0.419001	1	1.46662	1.60621	1.40078	1.99329	1.52044	0.210837	0.222848	0.187823	0.216385	0.206583	0.218688	34	34	34	34	34	34
